# Supplementary material for: Impatiens leshanensis (Balsaminaceae), a new species from Sichuan, China
Source: PhytoKeys. 2026 May 4;274:145–64. doi: 10.3897/phytokeys.274.190265 (PMC13161917; doi:10.3897/phytokeys.274.190265)
Supplement: XML Treatment for Impatiens leshanensis [file phytokeys.274.190265-treatment1.xml]

<!DOCTYPE tp:taxon-treatment
  PUBLIC "-//TaxonX//DTD Taxonomic Treatment Publishing DTD v0 20100105//EN" "tax-treatment-NSO.dtd">
<tp:taxon-treatment xmlns:tp="http://www.plazi.org/taxpub"><tp:treatment-meta><kwd-group><label>Taxon classification</label><kwd>
                <named-content content-type="kingdom">
                  <named-content content-type="taxon-name">
                    <named-content content-type="kingdom">Plantae</named-content>
                  </named-content>
                </named-content>
              </kwd><kwd>
                <named-content content-type="order">Ericales</named-content>
              </kwd><kwd>
                <named-content content-type="family">Balsaminaceae</named-content>
              </kwd></kwd-group><mixed-citation publication-type="journal"><person-group><name><surname>Du</surname><given-names>Xingyu</given-names></name><name><surname>Zhang</surname><given-names>Yanru</given-names></name><name><surname>Jiang</surname><given-names>Shihao</given-names></name><name><surname>Wang</surname><given-names>Qinyi</given-names></name><name><surname>Wu</surname><given-names>Jiazhen</given-names></name><name><surname>Li</surname><given-names>Bo</given-names></name><name><surname>Chen</surname><given-names>Yan</given-names></name><name><surname>Hua</surname><given-names>Donglai</given-names></name><name><surname>Zhang</surname><given-names>Bing</given-names></name><name><surname>Gu</surname><given-names>Xianhua</given-names></name><name><surname>Huang</surname><given-names>Ke</given-names></name><name><surname>Fu</surname><given-names>Zhixi</given-names></name></person-group><article-title><italic><tp:taxon-name><tp:taxon-name-part taxon-name-part-type="genus" reg="Impatiens">Impatiens</tp:taxon-name-part> <tp:taxon-name-part taxon-name-part-type="species" reg="leshanensis">leshanensis</tp:taxon-name-part></tp:taxon-name></italic> (<tp:taxon-name><tp:taxon-name-part taxon-name-part-type="family" reg="Balsaminaceae">Balsaminaceae</tp:taxon-name-part></tp:taxon-name>), a new species from Sichuan, China</article-title><source>PhytoKeys</source><day>04</day><month>05</month><year>2026</year><volume>274</volume><fpage>145</fpage><lpage>164</lpage><pub-id pub-id-type="doi">10.3897/phytokeys.274.190265</pub-id></mixed-citation></tp:treatment-meta><tp:nomenclature><tp:taxon-name><object-id xmlns:xlink="http://www.w3.org/1999/xlink" content-type="arpha" xlink:type="simple">353C3128-11A6-5E51-BAFB-8A6503F081E1</object-id>
                    		<tp:taxon-name-part taxon-name-part-type="genus" reg="Impatiens">Impatiens</tp:taxon-name-part> <tp:taxon-name-part taxon-name-part-type="species" reg="leshanensis">leshanensis</tp:taxon-name-part>
                    	
                    		<object-id xmlns:xlink="http://www.w3.org/1999/xlink" content-type="ipni" xlink:type="simple">urn:lsid:ipni.org:names:77379454-1</object-id>
                    	</tp:taxon-name><tp:taxon-authority>X.H.Gu, K.Huang &amp; Z.X.Fu</tp:taxon-authority><tp:taxon-status xmlns:xlink="http://www.w3.org/1999/xlink" xlink:type="simple">sp. nov.</tp:taxon-status><xref ref-type="fig" rid="F2">Figs 2</xref><xref ref-type="fig" rid="F3">, 3</xref><xref ref-type="fig" rid="F4">, 4</xref></tp:nomenclature><tp:treatment-sec sec-type="Type"><title>Type.</title><p>China • Sichuan Province, Leshan City, Jinkouhe District, Gong'an Yi Ethnic Township, Linfeng Village, on moist soil adjacent to mountain roads and streams, elevation 1036.3 m a.s.l., <named-content xmlns:xlink="http://www.w3.org/1999/xlink" content-type="dwc:verbatimCoordinates" xlink:type="simple">29.1734, 102.0181</named-content>, 7 October 2025 (fl.), <italic>Ke Huang, Xingyu Du, Zhixi Fu &amp; Shihao Jiang, Fuzx10888</italic> (<bold>holotype</bold>: <named-content xmlns:xlink="http://www.w3.org/1999/xlink" content-type="dwc:institutional_code" xlink:title="Sichuan Normal University" xlink:href="https://scientific-collections.gbif.org/institution/536fbd1e-a013-427c-add4-6750bb42949b" xlink:type="simple">SCNU</named-content>! Barcode 10888a; <bold>Isotype</bold>: <named-content xmlns:xlink="http://www.w3.org/1999/xlink" content-type="dwc:institutional_code" xlink:title="Sichuan Normal University" xlink:href="https://scientific-collections.gbif.org/institution/536fbd1e-a013-427c-add4-6750bb42949b" xlink:type="simple">SCNU</named-content>! Barcode 10888b).</p><fig id="F2" position="float" orientation="portrait"><object-id xmlns:xlink="http://www.w3.org/1999/xlink" content-type="doi" xlink:type="simple">10.3897/phytokeys.274.190265.figure2</object-id><object-id xmlns:xlink="http://www.w3.org/1999/xlink" content-type="arpha" xlink:type="simple">6A583986-7789-58C7-BDCA-05B0DF357211</object-id><label>Figure 2.</label><caption><p><italic><tp:taxon-name><tp:taxon-name-part taxon-name-part-type="genus" reg="Impatiens">Impatiens</tp:taxon-name-part> <tp:taxon-name-part taxon-name-part-type="species" reg="leshanensis">leshanensis</tp:taxon-name-part></tp:taxon-name></italic> X.H. Gu, K. Huang &amp; Z.X. Fu, sp. nov. A habit B population C plant D flower in lateral view E flower in face view F Flower dissected G leaves H seeds I capsules. Photographs by Xingyu Du.</p></caption><graphic xmlns:xlink="http://www.w3.org/1999/xlink" xlink:href="phytokeys-274-145_article-190265__-g002.jpg" id="oo_1623495.jpg" position="float" orientation="portrait" xlink:type="simple"><uri content-type="original_file" xlink:type="simple">https://binary.pensoft.net/fig/1623495</uri></graphic></fig><fig id="F3" position="float" orientation="portrait"><object-id xmlns:xlink="http://www.w3.org/1999/xlink" content-type="doi" xlink:type="simple">10.3897/phytokeys.274.190265.figure3</object-id><object-id xmlns:xlink="http://www.w3.org/1999/xlink" content-type="arpha" xlink:type="simple">72086293-4AE7-50F2-BEFF-E08D40010E70</object-id><label>Figure 3.</label><caption><p>Holotype image of <italic><tp:taxon-name><tp:taxon-name-part taxon-name-part-type="genus" reg="Impatiens">Impatiens</tp:taxon-name-part> <tp:taxon-name-part taxon-name-part-type="species" reg="leshanensis">leshanensis</tp:taxon-name-part></tp:taxon-name></italic> X.H. Gu, K. Huang &amp; Z.X. Fu, sp. nov.</p></caption><graphic xmlns:xlink="http://www.w3.org/1999/xlink" xlink:href="phytokeys-274-145_article-190265__-g003.jpg" id="oo_1623496.jpg" position="float" orientation="portrait" xlink:type="simple"><uri content-type="original_file" xlink:type="simple">https://binary.pensoft.net/fig/1623496</uri></graphic></fig><fig id="F4" position="float" orientation="portrait"><object-id xmlns:xlink="http://www.w3.org/1999/xlink" content-type="doi" xlink:type="simple">10.3897/phytokeys.274.190265.figure4</object-id><object-id xmlns:xlink="http://www.w3.org/1999/xlink" content-type="arpha" xlink:type="simple">7E1E9F2B-545B-58EB-BF70-489934D34B41</object-id><label>Figure 4.</label><caption><p>Location of the population of <italic><tp:taxon-name><tp:taxon-name-part taxon-name-part-type="genus" reg="Impatiens">Impatiens</tp:taxon-name-part> <tp:taxon-name-part taxon-name-part-type="species" reg="leshanensis">leshanensis</tp:taxon-name-part></tp:taxon-name></italic> at Jinkouhe District, Leshan City, and Sichuan Province (red star).</p></caption><graphic xmlns:xlink="http://www.w3.org/1999/xlink" xlink:href="phytokeys-274-145_article-190265__-g004.jpg" id="oo_1623497.jpg" position="float" orientation="portrait" xlink:type="simple"><uri content-type="original_file" xlink:type="simple">https://binary.pensoft.net/fig/1623497</uri></graphic></fig></tp:treatment-sec><tp:treatment-sec sec-type="Diagnosis"><title>Diagnosis.</title><p>The species of <italic><tp:taxon-name><tp:taxon-name-part taxon-name-part-type="genus" reg="Impatiens">I.</tp:taxon-name-part> <tp:taxon-name-part taxon-name-part-type="species" reg="leshanensis">leshanensis</tp:taxon-name-part></tp:taxon-name></italic> is phylogenetically most closely allied to <italic><tp:taxon-name><tp:taxon-name-part taxon-name-part-type="genus" reg="Impatiens">I.</tp:taxon-name-part> <tp:taxon-name-part taxon-name-part-type="species" reg="faberi">faberi</tp:taxon-name-part></tp:taxon-name></italic>, sharing a common ancestral node and morphological synapomorphies, including ovate leaves, two lateral sepals, 2-flowered inflorescences, curved spurs, striate linear capsules, and glabrous bracts. However, it differs significantly in its oblong-elliptic dorsal petal (as wide as the lateral petals/wing petals), narrowly funnelform lower sepal, pale pink flowers with deep red spots and pink stripes, and ellipsoid seeds with reticulate ornamentation (Figs <xref ref-type="fig" rid="F2">2</xref>, <xref ref-type="fig" rid="F3">3</xref>).</p></tp:treatment-sec><tp:treatment-sec sec-type="Description"><title>Description.</title><p><bold><italic>Herbs</italic></bold>, annual, 40–70 cm tall, glabrous. <bold><italic>Stem</italic></bold> erect, branched at the base. <bold><italic>Leaves</italic></bold> alternate, sessile or shortly petiolate. <bold><italic>Leaf</italic></bold> blade abaxially green, adaxially grey-green, narrowly ovate or lanceolate, 3–8 × 1–3 cm, glabrous on both surfaces, without setae between teeth, pinnate reticulate veins and ca. 5–7 pairs of conspicuous lateral veins, base cuneate or rounded, margin crenate or crenate-serrate, apex acuminate. <bold><italic>Inflorescences</italic></bold> arising from upper leaf axils, 2-flowered. <bold><italic>Peduncles</italic></bold> 4–6 cm, slender, erect or slightly curved, glabrous or puberulent, bracteate at the middle or upper-middle part. <bold><italic>Bracts</italic></bold> narrowly lanceolate, glabrous. <bold><italic>Flowers</italic></bold> pale pink, 2.5–3 cm long, with deep red spots and pink stripes, surface smooth. <bold><italic>Lateral sepals</italic></bold> 2, pale green, translucent, lanceolate, glabrous, 0.3–0.6 × 0.1–0.2 cm, apex reflexed. <bold><italic>Dorsal petal</italic></bold> oblong-elliptic, ca. 1 cm in diam, as wide as the lateral petals (wing petals), apex obtuse-rounded and mucronulate, both upper and lower bases concave, abaxial midvein carinate. <bold><italic>United lateral petals </italic></bold> shortly clawed, 1.2–1.4 cm, 2-lobed. <bold><italic>Upper petal</italic></bold> orbicular, apex obtuse-rounded, deep red spotted, ca. 2 mm in diam. <bold><italic>Lower petal</italic></bold> dolabriform, auricle linear, elongate, margin undulate, apex obtuse, pink stripes, base pale yellowish-white and translucent. <bold><italic>Lower sepal</italic></bold> narrowly funnelform, limb 1.5–2 cm long, ca. 1.5 cm deep, mouth obliquely ascending; base gradually narrowed into an incurved long spur, ca. 8 mm wide, apex obtuse and straight. <bold><italic>Stamens</italic></bold> elliptic. <bold><italic>Ovary</italic></bold> fusiform, erect. <bold><italic>Capsules</italic></bold> striate, linear, 8–10 mm long. <bold><italic>Seeds</italic></bold> ellipsoid, 3–4 mm long, with reticulate ornamentation. (Fig. <xref ref-type="fig" rid="F2">2</xref>)</p></tp:treatment-sec><tp:treatment-sec sec-type="Phenology"><title>Phenology.</title><p>This species of <italic><tp:taxon-name><tp:taxon-name-part taxon-name-part-type="genus" reg="Impatiens">I.</tp:taxon-name-part> <tp:taxon-name-part taxon-name-part-type="species" reg="leshanensis">leshanensis</tp:taxon-name-part></tp:taxon-name></italic> flowers from August to October.</p></tp:treatment-sec><tp:treatment-sec sec-type="Distribution and Ecology"><title>Distribution and Ecology.</title><p>This new species grows on trails at the mid-slope of Bayuelin city nature reserve, Linfeng Village, Gong'an Yi Ethnic Township, Jinkouhe District, Leshan City, Sichuan Province, China. It may also occur in the nearby area, and is highly likely to inhabit moist soils along streams in forests.</p></tp:treatment-sec><tp:treatment-sec sec-type="Etymology"><title>Etymology.</title><p>The specific epithet "leshanensis" is derived from Leshan City, Sichuan Province, China, referring to the type locality of this new species.</p></tp:treatment-sec><tp:treatment-sec sec-type="Conservation status"><title>Conservation status.</title><p><italic><tp:taxon-name><tp:taxon-name-part taxon-name-part-type="genus" reg="Impatiens">I.</tp:taxon-name-part> <tp:taxon-name-part taxon-name-part-type="species" reg="leshanensis">leshanensis</tp:taxon-name-part></tp:taxon-name></italic> is endemic to the Leshan area of Sichuan Province, China, and is presently known to occur solely in Jinkouhe District with a small population size. Field surveys are insufficient to fully clarify its exact distribution range, population size, and potential threats. Accordingly, we tentatively assess its conservation status as Data Deficient (<abbrev xmlns:xlink="http://www.w3.org/1999/xlink" xlink:title="Data Deficient" xlink:type="simple">DD</abbrev>) following the IUCN Red List criteria (<xref ref-type="bibr" rid="B20">IUCN 2024</xref>). Its conservation status will be re-evaluated when additional field data and distribution records become available.</p></tp:treatment-sec><tp:treatment-sec sec-type="Notes"><title>Notes.</title><p>Through critical examination of collected specimens, comparison with type materials of congeneric allied taxa, molecular phylogenetic analysis based on the complete chloroplast genome, and consultation of relevant taxonomic literature, we confirmed the taxonomic position of <italic><tp:taxon-name><tp:taxon-name-part taxon-name-part-type="genus" reg="Impatiens">I.</tp:taxon-name-part> <tp:taxon-name-part taxon-name-part-type="species" reg="leshanensis">leshanensis</tp:taxon-name-part></tp:taxon-name></italic>. <xref ref-type="bibr" rid="B49">Yu et al. (2016)</xref> proposed a new taxonomic treatment for <italic><tp:taxon-name><tp:taxon-name-part taxon-name-part-type="genus" reg="Impatiens">Impatiens</tp:taxon-name-part></tp:taxon-name></italic> based on morphological and molecular evidence, which includes two subgenera (<italic><tp:taxon-name><tp:taxon-name-part taxon-name-part-type="genus" reg="Impatiens"/><tp:taxon-name-part taxon-name-part-type="subgenus" reg="Clavicarpa">Clavicarpa</tp:taxon-name-part></tp:taxon-name></italic> and <italic><tp:taxon-name><tp:taxon-name-part taxon-name-part-type="genus" reg="Impatiens">Impatiens</tp:taxon-name-part></tp:taxon-name></italic>). The subg. <italic><tp:taxon-name><tp:taxon-name-part taxon-name-part-type="genus" reg="Impatiens"/><tp:taxon-name-part taxon-name-part-type="subgenus" reg="Impatiens">Impatiens</tp:taxon-name-part></tp:taxon-name></italic> was further divided into seven sections (<italic><tp:taxon-name><tp:taxon-name-part taxon-name-part-type="genus" reg="Impatiens"/><tp:taxon-name-part taxon-name-part-type="section" reg="Fasciculatae">Fasciculatae</tp:taxon-name-part></tp:taxon-name></italic>, <italic><tp:taxon-name><tp:taxon-name-part taxon-name-part-type="genus" reg="Impatiens">Impatiens</tp:taxon-name-part></tp:taxon-name></italic>, <italic><tp:taxon-name><tp:taxon-name-part taxon-name-part-type="genus" reg="Impatiens"/><tp:taxon-name-part taxon-name-part-type="section" reg="Racemosae">Racemosae</tp:taxon-name-part></tp:taxon-name></italic>, <italic><tp:taxon-name><tp:taxon-name-part taxon-name-part-type="genus" reg="Impatiens"/><tp:taxon-name-part taxon-name-part-type="section" reg="Scorpioidae">Scorpioidae</tp:taxon-name-part></tp:taxon-name></italic>, <italic><tp:taxon-name><tp:taxon-name-part taxon-name-part-type="genus" reg="Impatiens"/><tp:taxon-name-part taxon-name-part-type="section" reg="Semeiocardium">Semeiocardium</tp:taxon-name-part></tp:taxon-name></italic>, <italic><tp:taxon-name><tp:taxon-name-part taxon-name-part-type="genus" reg="Impatiens"/><tp:taxon-name-part taxon-name-part-type="section" reg="Tuberosae">Tuberosae</tp:taxon-name-part></tp:taxon-name></italic>, and <italic><tp:taxon-name><tp:taxon-name-part taxon-name-part-type="genus" reg="Impatiens"/><tp:taxon-name-part taxon-name-part-type="section" reg="Uniflorae">Uniflorae</tp:taxon-name-part></tp:taxon-name></italic>). The sect. <italic><tp:taxon-name><tp:taxon-name-part taxon-name-part-type="genus" reg="Impatiens">Impatiens</tp:taxon-name-part></tp:taxon-name></italic> is characterized by two-flowered inflorescences, linear capsules, ellipsoid seeds, and seed coats with reticulate ornamentation (<xref ref-type="bibr" rid="B49">Yu et al. 2016</xref>). This new species is classified into the sect. <italic><tp:taxon-name><tp:taxon-name-part taxon-name-part-type="genus" reg="Impatiens">Impatiens</tp:taxon-name-part></tp:taxon-name></italic> of the subg. <italic><tp:taxon-name><tp:taxon-name-part taxon-name-part-type="genus" reg="Impatiens">Impatiens</tp:taxon-name-part></tp:taxon-name></italic>. Morphologically, <italic><tp:taxon-name><tp:taxon-name-part taxon-name-part-type="genus" reg="Impatiens">I.</tp:taxon-name-part> <tp:taxon-name-part taxon-name-part-type="species" reg="leshanensis">leshanensis</tp:taxon-name-part></tp:taxon-name></italic> exhibits several key similarities to <italic><tp:taxon-name><tp:taxon-name-part taxon-name-part-type="genus" reg="Impatiens">I.</tp:taxon-name-part> <tp:taxon-name-part taxon-name-part-type="species" reg="baishaensis">baishaensis</tp:taxon-name-part></tp:taxon-name></italic> (<xref ref-type="bibr" rid="B8">Ding et al. 2017</xref>), including annual herbaceous habit, erect and branched stems, alternate leaves, axillary 2-flowered inflorescences, pinkish flowers, linear capsules, and ellipsoid seeds; furthermore, their dorsal petals are analogous in shape and adorned with red spots, the united lateral petals share a comparable morphological pattern, and the upper petals of both species are marked with red spots and pink stripes. However, <italic><tp:taxon-name><tp:taxon-name-part taxon-name-part-type="genus" reg="Impatiens">I.</tp:taxon-name-part> <tp:taxon-name-part taxon-name-part-type="species" reg="leshanensis">leshanensis</tp:taxon-name-part></tp:taxon-name></italic> is readily distinguishable from <italic><tp:taxon-name><tp:taxon-name-part taxon-name-part-type="genus" reg="Impatiens">I.</tp:taxon-name-part> <tp:taxon-name-part taxon-name-part-type="species" reg="baishaensis">baishaensis</tp:taxon-name-part></tp:taxon-name></italic> by the following diagnostic characters: entire plant glabrous (vs. adaxially puberulent leaves, and puberulent abaxial midveins of lateral sepals and dorsal petal); leaf base cuneate or rounded, devoid of stipitate glands (vs. cuneate base with 2–5 stipitate glands); pale green, translucent, lanceolate lateral sepals (0.3–0.6 × 0.1–0.2 cm) with apically reflexed tips (vs. ovate lateral sepals ca. 5 × 3 mm with acuminate apex); and narrowly funnelform lower sepal (1.5–2 cm long) with a retrorse, obtuse-straight spur (vs. navicular lower sepal ca. 0.8 cm long with a slender incurved spur).</p><p>This new species, <italic><tp:taxon-name><tp:taxon-name-part taxon-name-part-type="genus" reg="Impatiens">I.</tp:taxon-name-part> <tp:taxon-name-part taxon-name-part-type="species" reg="leshanensis">leshanensis</tp:taxon-name-part></tp:taxon-name></italic>, is similar to <italic><tp:taxon-name><tp:taxon-name-part taxon-name-part-type="genus" reg="Impatiens">I.</tp:taxon-name-part> <tp:taxon-name-part taxon-name-part-type="species" reg="faberi">faberi</tp:taxon-name-part></tp:taxon-name></italic>, <italic><tp:taxon-name><tp:taxon-name-part taxon-name-part-type="genus" reg="Impatiens">I.</tp:taxon-name-part> <tp:taxon-name-part taxon-name-part-type="species" reg="baishaensis">baishaensis</tp:taxon-name-part></tp:taxon-name></italic>, <italic><tp:taxon-name><tp:taxon-name-part taxon-name-part-type="genus" reg="Impatiens">I.</tp:taxon-name-part> <tp:taxon-name-part taxon-name-part-type="species" reg="piufanensis">piufanensis</tp:taxon-name-part></tp:taxon-name></italic>, <italic><tp:taxon-name><tp:taxon-name-part taxon-name-part-type="genus" reg="Impatiens">I.</tp:taxon-name-part> <tp:taxon-name-part taxon-name-part-type="species" reg="forrestii">forrestii</tp:taxon-name-part></tp:taxon-name></italic>, <italic><tp:taxon-name><tp:taxon-name-part taxon-name-part-type="genus" reg="Impatiens">I.</tp:taxon-name-part> <tp:taxon-name-part taxon-name-part-type="species" reg="distracta">distracta</tp:taxon-name-part></tp:taxon-name></italic>, <italic><tp:taxon-name><tp:taxon-name-part taxon-name-part-type="genus" reg="Impatiens">I.</tp:taxon-name-part> <tp:taxon-name-part taxon-name-part-type="species" reg="lateristachys">lateristachys</tp:taxon-name-part></tp:taxon-name></italic>, <italic><tp:taxon-name><tp:taxon-name-part taxon-name-part-type="genus" reg="Impatiens">I.</tp:taxon-name-part> <tp:taxon-name-part taxon-name-part-type="species" reg="rostellata">rostellata</tp:taxon-name-part></tp:taxon-name></italic>, <italic><tp:taxon-name><tp:taxon-name-part taxon-name-part-type="genus" reg="Impatiens">I.</tp:taxon-name-part> <tp:taxon-name-part taxon-name-part-type="species" reg="rectirostrata">rectirostrata</tp:taxon-name-part></tp:taxon-name></italic>, and <italic><tp:taxon-name><tp:taxon-name-part taxon-name-part-type="genus" reg="Impatiens">I.</tp:taxon-name-part> <tp:taxon-name-part taxon-name-part-type="species" reg="longcanggouensis">longcanggouensis</tp:taxon-name-part></tp:taxon-name></italic> (<xref ref-type="bibr" rid="B4">Chen 2001</xref>; <xref ref-type="bibr" rid="B5">Chen et al. 2007</xref>; <xref ref-type="bibr" rid="B8">Ding et al. 2017</xref>; <xref ref-type="bibr" rid="B26">Luo et al. 2026</xref>). It differs from <italic><tp:taxon-name><tp:taxon-name-part taxon-name-part-type="genus" reg="Impatiens">I.</tp:taxon-name-part> <tp:taxon-name-part taxon-name-part-type="species" reg="faberi">faberi</tp:taxon-name-part></tp:taxon-name></italic> in pale pink flowers with deep red spots and reticulate seeds (vs. purple-red flowers and smooth seeds); from <italic><tp:taxon-name><tp:taxon-name-part taxon-name-part-type="genus" reg="Impatiens">I.</tp:taxon-name-part> <tp:taxon-name-part taxon-name-part-type="species" reg="baishaensis">baishaensis</tp:taxon-name-part></tp:taxon-name></italic> in glabrous whole plant (detailed comparison see above); from <italic><tp:taxon-name><tp:taxon-name-part taxon-name-part-type="genus" reg="Impatiens">I.</tp:taxon-name-part> <tp:taxon-name-part taxon-name-part-type="species" reg="piufanensis">piufanensis</tp:taxon-name-part></tp:taxon-name></italic> in 2-flowered inflorescences and taller height (40–70 cm vs. 20–40 cm); from <italic><tp:taxon-name><tp:taxon-name-part taxon-name-part-type="genus" reg="Impatiens">I.</tp:taxon-name-part> <tp:taxon-name-part taxon-name-part-type="species" reg="forrestii">forrestii</tp:taxon-name-part></tp:taxon-name></italic> in smaller leaves (3–8 × 1–3 cm vs. 10–15 × 3–5 cm); from <italic><tp:taxon-name><tp:taxon-name-part taxon-name-part-type="genus" reg="Impatiens">I.</tp:taxon-name-part> <tp:taxon-name-part taxon-name-part-type="species" reg="distracta">distracta</tp:taxon-name-part></tp:taxon-name></italic> in larger flowers (2.5–3 cm vs. ca. 2 cm) and longer peduncles (4–6 cm vs. 2–3 cm); from <italic><tp:taxon-name><tp:taxon-name-part taxon-name-part-type="genus" reg="Impatiens">I.</tp:taxon-name-part> <tp:taxon-name-part taxon-name-part-type="species" reg="lateristachys">lateristachys</tp:taxon-name-part></tp:taxon-name></italic> in 2-flowered inflorescences (vs. 3–6-flowered raceme); from <italic><tp:taxon-name><tp:taxon-name-part taxon-name-part-type="genus" reg="Impatiens">I.</tp:taxon-name-part> <tp:taxon-name-part taxon-name-part-type="species" reg="rostellata">rostellata</tp:taxon-name-part></tp:taxon-name></italic> in spotted pale pink flowers (vs. white/pink/yellow/blue flowers); from <italic><tp:taxon-name><tp:taxon-name-part taxon-name-part-type="genus" reg="Impatiens">I.</tp:taxon-name-part> <tp:taxon-name-part taxon-name-part-type="species" reg="rectirostrata">rectirostrata</tp:taxon-name-part></tp:taxon-name></italic> in smaller leaves (3–8 × 1–3 cm vs. 10–14 × ca. 5 cm); and from <italic><tp:taxon-name><tp:taxon-name-part taxon-name-part-type="genus" reg="Impatiens">I.</tp:taxon-name-part> <tp:taxon-name-part taxon-name-part-type="species" reg="longcanggouensis">longcanggouensis</tp:taxon-name-part></tp:taxon-name></italic> in green abaxial leaf surface (vs. purplish-red) and pale pink flowers (vs. white/faintly pinkish). To better distinguish the new species, more details are listed in Table <xref ref-type="table" rid="T1">1</xref>.</p></tp:treatment-sec><tp:treatment-sec><!--Section generated to contain objects referenced in tp:taxon-treatment.--><table-wrap id="T1" position="float" orientation="portrait"><label>Table 1.</label><caption><p>Comparison of morphological characters among <italic><tp:taxon-name><tp:taxon-name-part taxon-name-part-type="genus" reg="Impatiens">Impatiens</tp:taxon-name-part> <tp:taxon-name-part taxon-name-part-type="species" reg="leshanensis">leshanensis</tp:taxon-name-part></tp:taxon-name></italic>, <italic><tp:taxon-name><tp:taxon-name-part taxon-name-part-type="genus" reg="Impatiens">I.</tp:taxon-name-part> <tp:taxon-name-part taxon-name-part-type="species" reg="faberi">faberi</tp:taxon-name-part></tp:taxon-name></italic>, <italic><tp:taxon-name><tp:taxon-name-part taxon-name-part-type="genus" reg="Impatiens">I.</tp:taxon-name-part> <tp:taxon-name-part taxon-name-part-type="species" reg="baishaensis">baishaensis</tp:taxon-name-part></tp:taxon-name></italic>, <italic><tp:taxon-name><tp:taxon-name-part taxon-name-part-type="genus" reg="Impatiens">I.</tp:taxon-name-part> <tp:taxon-name-part taxon-name-part-type="species" reg="piufanensis">piufanensis</tp:taxon-name-part></tp:taxon-name></italic>, <italic><tp:taxon-name><tp:taxon-name-part taxon-name-part-type="genus" reg="Impatiens">I.</tp:taxon-name-part> <tp:taxon-name-part taxon-name-part-type="species" reg="forrestii">forrestii</tp:taxon-name-part></tp:taxon-name></italic>, <italic><tp:taxon-name><tp:taxon-name-part taxon-name-part-type="genus" reg="Impatiens">I.</tp:taxon-name-part> <tp:taxon-name-part taxon-name-part-type="species" reg="distracta">distracta</tp:taxon-name-part></tp:taxon-name></italic>, <italic><tp:taxon-name><tp:taxon-name-part taxon-name-part-type="genus" reg="Impatiens">I.</tp:taxon-name-part> <tp:taxon-name-part taxon-name-part-type="species" reg="lateristachys">lateristachys</tp:taxon-name-part></tp:taxon-name></italic>, <italic><tp:taxon-name><tp:taxon-name-part taxon-name-part-type="genus" reg="Impatiens">I.</tp:taxon-name-part> <tp:taxon-name-part taxon-name-part-type="species" reg="rostellata">rostellata</tp:taxon-name-part></tp:taxon-name></italic>, <italic><tp:taxon-name><tp:taxon-name-part taxon-name-part-type="genus" reg="Impatiens">I.</tp:taxon-name-part> <tp:taxon-name-part taxon-name-part-type="species" reg="rectirostrata">rectirostrata</tp:taxon-name-part></tp:taxon-name></italic>, and <italic><tp:taxon-name><tp:taxon-name-part taxon-name-part-type="genus" reg="Impatiens">I.</tp:taxon-name-part> <tp:taxon-name-part taxon-name-part-type="species" reg="longcanggouensis">longcanggouensis</tp:taxon-name-part></tp:taxon-name></italic>.</p></caption><table><tbody><tr><th rowspan="1" colspan="1">Characters</th><th rowspan="1" colspan="1">
                  <italic>
                    <tp:taxon-name><tp:taxon-name-part taxon-name-part-type="genus" reg="Impatiens">I.</tp:taxon-name-part> <tp:taxon-name-part taxon-name-part-type="species" reg="leshanensis">leshanensis</tp:taxon-name-part></tp:taxon-name>
                  </italic>
                </th><th rowspan="1" colspan="1">
                  <italic>
                    <tp:taxon-name><tp:taxon-name-part taxon-name-part-type="genus" reg="Impatiens">I.</tp:taxon-name-part> <tp:taxon-name-part taxon-name-part-type="species" reg="faberi">faberi</tp:taxon-name-part></tp:taxon-name>
                  </italic>
                </th><th rowspan="1" colspan="1">
                  <italic>
                    <tp:taxon-name><tp:taxon-name-part taxon-name-part-type="genus" reg="Impatiens">I.</tp:taxon-name-part> <tp:taxon-name-part taxon-name-part-type="species" reg="baishaensis">baishaensis</tp:taxon-name-part></tp:taxon-name>
                  </italic>
                </th><th rowspan="1" colspan="1">
                  <italic>
                    <tp:taxon-name><tp:taxon-name-part taxon-name-part-type="genus" reg="Impatiens">I.</tp:taxon-name-part> <tp:taxon-name-part taxon-name-part-type="species" reg="piufanensis">piufanensis</tp:taxon-name-part></tp:taxon-name>
                  </italic>
                </th><th rowspan="1" colspan="1">
                  <italic>
                    <tp:taxon-name><tp:taxon-name-part taxon-name-part-type="genus" reg="Impatiens">I.</tp:taxon-name-part> <tp:taxon-name-part taxon-name-part-type="species" reg="forrestii">forrestii</tp:taxon-name-part></tp:taxon-name>
                  </italic>
                </th><th rowspan="1" colspan="1">
                  <italic>
                    <tp:taxon-name><tp:taxon-name-part taxon-name-part-type="genus" reg="Impatiens">I.</tp:taxon-name-part> <tp:taxon-name-part taxon-name-part-type="species" reg="distracta">distracta</tp:taxon-name-part></tp:taxon-name>
                  </italic>
                </th><th rowspan="1" colspan="1">
                  <italic>
                    <tp:taxon-name><tp:taxon-name-part taxon-name-part-type="genus" reg="Impatiens">I.</tp:taxon-name-part> <tp:taxon-name-part taxon-name-part-type="species" reg="lateristachys">lateristachys</tp:taxon-name-part></tp:taxon-name>
                  </italic>
                </th><th rowspan="1" colspan="1">
                  <italic>
                    <tp:taxon-name><tp:taxon-name-part taxon-name-part-type="genus" reg="Impatiens">I.</tp:taxon-name-part> <tp:taxon-name-part taxon-name-part-type="species" reg="rostellata">rostellata</tp:taxon-name-part></tp:taxon-name>
                  </italic>
                </th><th rowspan="1" colspan="1">
                  <italic>
                    <tp:taxon-name><tp:taxon-name-part taxon-name-part-type="genus" reg="Impatiens">I.</tp:taxon-name-part> <tp:taxon-name-part taxon-name-part-type="species" reg="rectirostrata">rectirostrata</tp:taxon-name-part></tp:taxon-name>
                  </italic>
                </th><th rowspan="1" colspan="1">
                  <italic>
                    <tp:taxon-name><tp:taxon-name-part taxon-name-part-type="genus" reg="Impatiens">I.</tp:taxon-name-part> <tp:taxon-name-part taxon-name-part-type="species" reg="longcanggouensis">longcanggouensis</tp:taxon-name-part></tp:taxon-name>
                  </italic>
                </th></tr><tr><td rowspan="1" colspan="1">Plant height (cm)</td><td rowspan="1" colspan="1">40–70</td><td rowspan="1" colspan="1">60–70</td><td rowspan="1" colspan="1">30–70</td><td rowspan="1" colspan="1">20–40</td><td rowspan="1" colspan="1">35–90</td><td rowspan="1" colspan="1">30–60</td><td rowspan="1" colspan="1">40–100</td><td rowspan="1" colspan="1">40–60</td><td rowspan="1" colspan="1">30–50</td><td rowspan="1" colspan="1">30–60</td></tr><tr><td rowspan="1" colspan="1">Shape of leaves</td><td rowspan="1" colspan="1">narrowly ovate or lanceolate</td><td rowspan="1" colspan="1">ovate-lanceolate or elliptic</td><td rowspan="1" colspan="1">ovate-oblong</td><td rowspan="1" colspan="1">Long, ovate, or lanceolate</td><td rowspan="1" colspan="1">ovate-lanceolate or subelliptic</td><td rowspan="1" colspan="1">ovate-oblong</td><td rowspan="1" colspan="1">broadly lanceolate</td><td rowspan="1" colspan="1">ovate or elliptic</td><td rowspan="1" colspan="1">ovate</td><td rowspan="1" colspan="1">lanceolate or ovate-lanceolate</td></tr><tr><td rowspan="1" colspan="1">Leave size (cm)</td><td rowspan="1" colspan="1">3–8 × 1–3</td><td rowspan="1" colspan="1">5–15 × 2.5–4.5</td><td rowspan="1" colspan="1">3–8 × 1–3.5</td><td rowspan="1" colspan="1">3–6 × 1.2–2.5</td><td rowspan="1" colspan="1">10–15 × 3–5</td><td rowspan="1" colspan="1">5–10</td><td rowspan="1" colspan="1">5–15 × ca. 6</td><td rowspan="1" colspan="1">3–4 × 2–2.5</td><td rowspan="1" colspan="1">10–14 × ca. 5</td><td rowspan="1" colspan="1">4–16 × 1–4</td></tr><tr><td rowspan="1" colspan="1">Leave margin</td><td rowspan="1" colspan="1">crenate or crenate-serrate</td><td rowspan="1" colspan="1">serrate or crenate-serrate</td><td rowspan="1" colspan="1">crenate</td><td rowspan="1" colspan="1">serrate</td><td rowspan="1" colspan="1">regularly serrate</td><td rowspan="1" colspan="1">crenate teeth or crenate serrations</td><td rowspan="1" colspan="1">serrate</td><td rowspan="1" colspan="1">crenate-serrulate</td><td rowspan="1" colspan="1">serrate</td><td rowspan="1" colspan="1">shallowly arcuate-serrate</td></tr><tr><td rowspan="1" colspan="1">Lateral veins</td><td rowspan="1" colspan="1">5–7 pairs</td><td rowspan="1" colspan="1">5–8 pairs</td><td rowspan="1" colspan="1">No data</td><td rowspan="1" colspan="1">4–5 pairs</td><td rowspan="1" colspan="1">8–9 pairs</td><td rowspan="1" colspan="1">6–7 pairs</td><td rowspan="1" colspan="1">6–8 pairs</td><td rowspan="1" colspan="1">4–5 pairs</td><td rowspan="1" colspan="1">5–7 pairs</td><td rowspan="1" colspan="1">6–9 pairs</td></tr><tr><td rowspan="1" colspan="1">Flower size</td><td rowspan="1" colspan="1">large, 2.5–3 cm long</td><td rowspan="1" colspan="1">large, ca. 3 × 2 cm</td><td rowspan="1" colspan="1">small, 1–1.5 cm long</td><td rowspan="1" colspan="1">large, 3 cm deep</td><td rowspan="1" colspan="1">large, 3–3.5 cm deep</td><td rowspan="1" colspan="1">Small, 2 cm long</td><td rowspan="1" colspan="1">large, ca. 3 cm deep, 1.4–2 cm wide</td><td rowspan="1" colspan="1">small, 6–8 mm long</td><td rowspan="1" colspan="1">small, 1.2–1.4 cm wide</td><td rowspan="1" colspan="1">small, 1.2–1.8 cm long</td></tr><tr><td rowspan="1" colspan="1">Dorsal petal</td><td rowspan="1" colspan="1">oblong-elliptic, ca. 1 cm in diam, as wide as the lateral petals (wing petals), apex obtuse-rounded and mucronulate, both upper and lower bases concave, abaxial midvein carinate.</td><td rowspan="1" colspan="1">orbicular, 13–17 mm, concave or 2-cleft at the top, blunt, deeply bifid at the base, with thickened mid-rib on the back, with wings</td><td rowspan="1" colspan="1">orbicular, ca. 7 × 7 mm, purple-red spotted, base retuse, apex rostellate, abaxial midvein puberulent</td><td rowspan="1" colspan="1">orbicular or obovate, back middle rib keeled, apex mucronulate</td><td rowspan="1" colspan="1">reniform, 1.8–2 × ca. 2 cm, apex cornute, abaxial midvein thickened &amp; conspicuously carinate</td><td rowspan="1" colspan="1">orbicular, 14 mm, base concave, tip rounded, with thickened mid-rib on the back, broadly winged, wings apically beaked</td><td rowspan="1" colspan="1">suborbicular, 1.5–1.8 cm wide, base deeply cordate, apex obtusely cuspidate, abaxial midvein thickened, narrowly carinate, with 2 cristae</td><td rowspan="1" colspan="1">orbicular or broadly ovate, 6–7 mm in diam., abaxial midvein thickened, with a small sac or triangular cristate</td><td rowspan="1" colspan="1">orbicular, ca. 6 mm, apex mucronulate, abaxial midvein erect, green, carinate, rostellate at middle</td><td rowspan="1" colspan="1">orbicular, 6–8 mm diameter, abaxial mid-rib thickened with two erect, stout rostella</td></tr><tr><td rowspan="1" colspan="1">Lower sepal</td><td rowspan="1" colspan="1">narrowly funnelform, limb 1.5–2 cm long, ca. 1.5 cm deep, mouth obliquely ascending; base gradually narrowed into an incurved long spur, ca. 8 mm wide, apex obtuse and straight</td><td rowspan="1" colspan="1">angular, 3–4 cm, mouth is oblique, with a small point, bending inwards or straight from the middle</td><td rowspan="1" colspan="1">navicular, ca. 0.8 cm long, mouth vertical, tip acute, abruptly narrowed into an incurved spur</td><td rowspan="1" colspan="1">funnel-shaped, ca. 2.5 cm deep, base decurrent into a curved spur of finely spaced</td><td rowspan="1" colspan="1">saccate, ca. 3 cm deep, abruptly narrowed into an incurved spur ca. 1 cm; mouth oblique, ca. 1.8 cm wide, tip acute</td><td rowspan="1" colspan="1">gable boat-shaped, ascending, 1.5 cm long, mouth obliquely upward, apex acute, base narrowed into a thick, obtuse, slightly recurved spur shorter than the gable</td><td rowspan="1" colspan="1">navicular-cornute, 2.5–3 cm deep, mouth oblique, ca. 1.4 cm wide</td><td rowspan="1" colspan="1">broadly funnelform, navicular, limb to 9 mm deep, mouth vertical</td><td rowspan="1" colspan="1">limb navicular, 1.4–1.5 cm deep, mouth vertical, obtuse</td><td rowspan="1" colspan="1">narrowly funnelform, 1.2–1.5 cm long; mouth spreading; base gradually narrowed into an incurved long spur</td></tr><tr><td rowspan="1" colspan="1">Spur</td><td rowspan="1" colspan="1">curved</td><td rowspan="1" colspan="1">curved</td><td rowspan="1" colspan="1">incurved, slender</td><td rowspan="1" colspan="1">curved</td><td rowspan="1" colspan="1">Incurved</td><td rowspan="1" colspan="1">slightly curved</td><td rowspan="1" colspan="1">erect, stout</td><td rowspan="1" colspan="1">curved</td><td rowspan="1" colspan="1">involute, slender</td><td rowspan="1" colspan="1">curved</td></tr><tr><td rowspan="1" colspan="1">Capsule</td><td rowspan="1" colspan="1">striate, linear</td><td rowspan="1" colspan="1">striate, linear</td><td rowspan="1" colspan="1">erect, linear</td><td rowspan="1" colspan="1">striate, linear</td><td rowspan="1" colspan="1">No data</td><td rowspan="1" colspan="1">erect or curved, linear</td><td rowspan="1" colspan="1">No data</td><td rowspan="1" colspan="1">linear or narrowly clavate</td><td rowspan="1" colspan="1">linear or narrowly clavate</td><td rowspan="1" colspan="1">striate, linear</td></tr><tr><td rowspan="1" colspan="1">Seed</td><td rowspan="1" colspan="1">ellipsoid, 3–4 mm long, coats with reticulate ornamentation</td><td rowspan="1" colspan="1">oblong, 4 mm long, smooth</td><td rowspan="1" colspan="1">ellipsoid, 3.1–3.5 × 1.6–1.9 mm, Some of the seedcoat epidermal cells are elevated significantly higher and arranged in ridges</td><td rowspan="1" colspan="1">subglobular, 3 mm in diameter, smooth</td><td rowspan="1" colspan="1">No data</td><td rowspan="1" colspan="1">brown, ovate-oblong, 3.5–4 mm long, glabrous</td><td rowspan="1" colspan="1">black, ovoid-orbicular, ca. 3 × 2 mm</td><td rowspan="1" colspan="1">brown, oblong or elliptic, smooth</td><td rowspan="1" colspan="1">brown, oblong or elliptic, smooth, shiny</td><td rowspan="1" colspan="1">ovoid or ellipsoid, 3.02–3.46 × 1.98–2.51 mm, Seed coat surface reticulate</td></tr><tr><td rowspan="1" colspan="1">Inflorescences</td><td rowspan="1" colspan="1">2-flowered</td><td rowspan="1" colspan="1">2-flowered</td><td rowspan="1" colspan="1">2-flowered</td><td rowspan="1" colspan="1">1-flowered</td><td rowspan="1" colspan="1">2 (or 3)-flowered</td><td rowspan="1" colspan="1">2-flowered</td><td rowspan="1" colspan="1">3–6-flowered</td><td rowspan="1" colspan="1">2-flowered</td><td rowspan="1" colspan="1">2- or 3-flowered</td><td rowspan="1" colspan="1">2-flowered</td></tr><tr><td rowspan="1" colspan="1">Lateral sepals</td><td rowspan="1" colspan="1">2, pale green, translucent, lanceolate, glabrous, 0.3–0.6 × 0.1–0.2 cm, apex reflexed</td><td rowspan="1" colspan="1">2, green, ovate, 6–8 mm, 3–5 veins, apex acuminate, abaxial midvein thickened</td><td rowspan="1" colspan="1">2, ovate, ca. 5 × 3 mm, entire, apex acuminate, abaxial midvein puberulent</td><td rowspan="1" colspan="1">2, elliptic, ca. 5 mm, apex rostellate</td><td rowspan="1" colspan="1">2, obliquely ovate or suborbicular, 8–9 × 5–6 mm, apex mucronulate, abaxial midvein not thickened</td><td rowspan="1" colspan="1">2, ovate, ca. 7 mm, glabrous or puberulent, 3-veined, apex acuminate, mucronulate</td><td rowspan="1" colspan="1">2, subulate, ca. 2 mm, 3-veined</td><td rowspan="1" colspan="1">2, broadly ovate, 4–5 mm, 3–5-veined, base cordate, apex acute or acuminate</td><td rowspan="1" colspan="1">2, ovate, 6–8 mm, herbaceous, apex mucronulate</td><td rowspan="1" colspan="1">2, green or purplish-red and spotted with purplish-red, ovate or triangular-ovate, 2.5–3.5 mm long, apex beaked or acute, mid-vein sometimes marginal</td></tr><tr><td rowspan="1" colspan="1">Bracts</td><td rowspan="1" colspan="1">glabrous</td><td rowspan="1" colspan="1">glabrous</td><td rowspan="1" colspan="1">puberulent</td><td rowspan="1" colspan="1">No data</td><td rowspan="1" colspan="1">setose</td><td rowspan="1" colspan="1">puberulent</td><td rowspan="1" colspan="1">No data</td><td rowspan="1" colspan="1">No data</td><td rowspan="1" colspan="1">No data</td><td rowspan="1" colspan="1">glabrous</td></tr><tr><td rowspan="1" colspan="1">Peduncle</td><td rowspan="1" colspan="1">4–6 cm</td><td rowspan="1" colspan="1">5–10 cm</td><td rowspan="1" colspan="1">2–8 cm</td><td rowspan="1" colspan="1">4–5 cm</td><td rowspan="1" colspan="1">ca. as long as leaves or shorter</td><td rowspan="1" colspan="1">2–3 cm</td><td rowspan="1" colspan="1">10–20 cm</td><td rowspan="1" colspan="1">2–2.5 cm</td><td rowspan="1" colspan="1">2–5 cm</td><td rowspan="1" colspan="1">4–10 cm</td></tr></tbody></table></table-wrap></tp:treatment-sec><ref-list><ref id="B20"><mixed-citation xmlns:xlink="http://www.w3.org/1999/xlink" xlink:type="simple">IUCN (2024) Guidelines for Using the IUCN Red List Categories and Criteria. Version 16. Prepared by the Standards and Petitions Committee of the IUCN Species Survival Commission. <ext-link xlink:href="https://www.iucnredlist.org/resources/redlistguidelines" ext-link-type="uri" xlink:type="simple">https://www.iucnredlist.org/resources/redlistguidelines</ext-link> [accessed January 16, 2026]</mixed-citation></ref><ref id="B49"><mixed-citation xmlns:xlink="http://www.w3.org/1999/xlink" xlink:type="simple">Yu SX, Janssens SB, Zhu XY, Lidén M, Gao TG, Wang W (2016) Phylogeny of <italic><tp:taxon-name><tp:taxon-name-part taxon-name-part-type="genus">Impatiens</tp:taxon-name-part></tp:taxon-name></italic> (<tp:taxon-name><tp:taxon-name-part taxon-name-part-type="family">Balsaminaceae</tp:taxon-name-part></tp:taxon-name>): integrating molecular and morphological evidence into a new classification. Cladistics 32(2): 179–197. <ext-link xlink:href="10.1111/cla.12119" ext-link-type="doi" xlink:type="simple">https://doi.org/10.1111/cla.12119</ext-link></mixed-citation></ref><ref id="B8"><mixed-citation xmlns:xlink="http://www.w3.org/1999/xlink" xlink:type="simple">Ding BO, Wang JC, Deng HP, Wang CY (2017) <italic><tp:taxon-name><tp:taxon-name-part taxon-name-part-type="genus">Impatiens</tp:taxon-name-part> <tp:taxon-name-part taxon-name-part-type="species">baishaensis</tp:taxon-name-part></tp:taxon-name></italic> (<tp:taxon-name><tp:taxon-name-part taxon-name-part-type="family">Balsaminaceae</tp:taxon-name-part></tp:taxon-name>): a new species from Sichuan, China. Phytotaxa 319(2): 191–196. <ext-link xlink:href="10.11646/phytotaxa.319.2.8" ext-link-type="doi" xlink:type="simple">https://doi.org/10.11646/phytotaxa.319.2.8</ext-link></mixed-citation></ref><ref id="B4"><mixed-citation xmlns:xlink="http://www.w3.org/1999/xlink" xlink:type="simple">Chen YL (2001) <tp:taxon-name><tp:taxon-name-part taxon-name-part-type="family">Balsaminaceae</tp:taxon-name-part></tp:taxon-name>. In: Flora Reipublicae Popularis Sinicae. Science Press, Beijing, 1–243.</mixed-citation></ref><ref id="B5"><mixed-citation xmlns:xlink="http://www.w3.org/1999/xlink" xlink:type="simple">Chen YL, Akiyama S, Ohba H (2007) <tp:taxon-name><tp:taxon-name-part taxon-name-part-type="family">Balsaminaceae</tp:taxon-name-part></tp:taxon-name>. In: Wu ZYR PH (Ed.) Flora of China. Science Press; Missouri Botanical Garden Press, Beijing; St. Louis, 43–113.</mixed-citation></ref><ref id="B26"><mixed-citation xmlns:xlink="http://www.w3.org/1999/xlink" xlink:type="simple">Luo Q, Chen H, Yuan Y, Yang H, Liu C, Song XQ, Ma S (2026) <italic><tp:taxon-name><tp:taxon-name-part taxon-name-part-type="genus">Impatiens</tp:taxon-name-part> <tp:taxon-name-part taxon-name-part-type="species">longcanggouensis</tp:taxon-name-part></tp:taxon-name></italic> (<tp:taxon-name><tp:taxon-name-part taxon-name-part-type="family">Balsaminaceae</tp:taxon-name-part></tp:taxon-name>): a new species from Sichuan, China. PhytoKeys 270: 1–12. <ext-link xlink:href="10.3897/phytokeys.270.174879" ext-link-type="doi" xlink:type="simple">https://doi.org/10.3897/phytokeys.270.174879</ext-link></mixed-citation></ref></ref-list></tp:taxon-treatment>
